# Supplementary material for: Stability in fecal metabolites amid a diverse gut microbiome composition: a one-month longitudinal study of variability in healthy individuals
Source: Gut Microbes. 2024 Nov 12;16(1):2427878. doi: 10.1080/19490976.2024.2427878 (PMC11562901; doi:10.1080/19490976.2024.2427878)
Supplement: Supplemental Material [file KGMI_A_2427878_SM0472.zip › KGMI 2427878 updated/kgmi-s-2024-0526-20241106211645/Suppl_Table_2.xlsx]

## Sheet: Sheet1
Rank	Phyla	Frequency	Avg. Rel. Abundance	St. Dev.	Median	Interq. Range
1	Firmicutes	100	76.9202	7.61339	79.4999	10.3169
2	Bacteroidetes	100	13.9161	7.74596	12.225	10.666
3	Actinobacteria	100	7.27297	6.75943	5.98953	5.02133
4	Proteobacteria	98.1818	0.606706	0.489829	0.538754	0.302091
5	Tenericutes	69.0909	0.467175	0.624003	0.216026	0.782488
6	Verrucomicrobia	76.3636	0.305683	0.51643	0.0685852	0.24336
Rank	Phyla	Frequency	Avg. Rel. Abundance	St. Dev.	Median	Interq. Range	Phyla
1	Clostridia	100	69.7767	10.6119	73.5608	13.8222	Firmicutes
2	Bacteroidia	100	13.9161	7.74596	12.225	10.666	Bacteroidetes
3	Actinobacteria	100	6.0506	6.65625	4.57953	3.89617	Actinobacteria
4	Erysipelotrichia	100	4.28789	2.90293	3.09135	3.64875	Firmicutes
5	Negativicutes	100	2.06162	1.9009	1.3197	2.30397	Firmicutes
6	Coriobacteriia	98.1818	1.22237	0.962807	1.01902	0.589892	Actinobacteria
7	Bacilli	98.1818	0.794011	0.547942	0.657382	0.864216	Firmicutes
8	Mollicutes	69.0909	0.467175	0.624003	0.216026	0.782488	Tenericutes
9	Gammaproteobacteria	89.0909	0.394863	0.363414	0.359443	0.365667	Proteobacteria
10	Verrucomicrobiae	76.3636	0.305683	0.51643	0.0685852	0.24336	Verrucomicrobia
11	Deltaproteobacteria	94.5455	0.152283	0.0946668	0.137081	0.104567	Proteobacteria
12	Alphaproteobacteria	29.0909	0.0595599	0.106241	0.000857221	0.0591062	Proteobacteria
Rank	Phyla	Frequency	Avg. Rel. Abundance	St. Dev.	Median	Interq. Range	Phyla	Class	Order
1	Lachnospiraceae	100	43.4621	12.1657	40.927	20.5486	Firmicutes	Clostridia	Clostridiales
2	Ruminococcaceae	100	20.3754	5.21262	19.3805	7.23522	Firmicutes	Clostridia	Clostridiales
3	Bacteroidaceae	100	6.63249	4.24037	5.83845	6.07495	Bacteroidetes	Bacteroidia	Bacteroidales
4	Bifidobacteriaceae	100	6.04607	6.65536	4.57265	3.89366	Actinobacteria	Actinobacteria	Bifidobacteriales
5	Erysipelotrichaceae	100	4.28789	2.90293	3.09135	3.64875	Firmicutes	Erysipelotrichia	Erysipelotrichales
6	Prevotellaceae	63.6364	4.18811	8.84972	0.360778	2.54096	Bacteroidetes	Bacteroidia	Bacteroidales
7	Peptostreptococcaceae	96.3636	2.37207	3.19083	0.818246	2.28358	Firmicutes	Clostridia	Clostridiales
8	Christensenellaceae	94.5455	2.1639	2.40395	1.32309	1.40603	Firmicutes	Clostridia	Clostridiales
9	Rikenellaceae	100	1.78766	1.28928	1.17682	2.00022	Bacteroidetes	Bacteroidia	Bacteroidales
10	Veillonellaceae	96.3636	1.77058	1.74317	1.27683	2.24837	Firmicutes	Negativicutes	Selenomonadales
11	Clostridiaceae 1	80	0.756942	1.07967	0.331869	0.789655	Firmicutes	Clostridia	Clostridiales
12	Streptococcaceae	89.0909	0.653015	0.520501	0.56367	0.75019	Firmicutes	Bacilli	Lactobacillales
13	Coriobacteriaceae	89.0909	0.628875	0.670044	0.536998	0.585434	Actinobacteria	Coriobacteriia	Coriobacteriales
14	Tannerellaceae	98.1818	0.57681	0.429028	0.447977	0.659922	Bacteroidetes	Bacteroidia	Bacteroidales
15	Eggerthellaceae	98.1818	0.459896	0.297975	0.381244	0.366497	Actinobacteria	Coriobacteriia	Coriobacteriales
16	Family XIII	92.7273	0.383733	0.318323	0.207439	0.332048	Firmicutes	Clostridia	Clostridiales
17	Burkholderiaceae	89.0909	0.355052	0.359598	0.296529	0.377076	Proteobacteria	Gammaproteobacteria	Betaproteobacteriales
18	Barnesiellaceae	90.9091	0.328989	0.289113	0.253785	0.373559	Bacteroidetes	Bacteroidia	Bacteroidales
19	Akkermansiaceae	76.3636	0.304916	0.514921	0.0685852	0.24336	Verrucomicrobia	Verrucomicrobiae	Verrucomicrobiales
20	Acidaminococcaceae	72.7273	0.291038	0.438078	0.103046	0.332408	Firmicutes	Negativicutes	Selenomonadales
21	Marinifilaceae	94.5455	0.248515	0.284112	0.138898	0.209651	Bacteroidetes	Bacteroidia	Bacteroidales
22	Desulfovibrionaceae	94.5455	0.152283	0.0946668	0.137081	0.104567	Proteobacteria	Deltaproteobacteria	Desulfovibrionales
23	Muribaculaceae	27.2727	0.146193	0.302122	0	0.188266	Bacteroidetes	Bacteroidia	Bacteroidales
24	Lactobacillaceae	47.2727	0.124875	0.21155	0.0399672	0.0911159	Firmicutes	Bacilli	Lactobacillales
25	Coriobacteriales Incertae Sedis	78.1818	0.0668833	0.0575025	0.0754078	0.0897843	Actinobacteria	Coriobacteriia	Coriobacteriales
Rank	Phyla	Frequency	Avg. Rel. Abundance	St. Dev.	Median	Interq. Range	Phyla	Class	Order	Family
1	Blautia	98.1818	8.4481	4.19681	7.77972	4.38939	Firmicutes	Clostridia	Clostridiales	Lachnospiraceae
2	Faecalibacterium	100	8.04949	1.86594	8.33958	3.20505	Firmicutes	Clostridia	Clostridiales	Ruminococcaceae
3	Bacteroides	100	6.63249	4.24037	5.83845	6.07495	Bacteroidetes	Bacteroidia	Bacteroidales	Bacteroidaceae
4	Bifidobacterium	100	6.04607	6.65536	4.57265	3.89366	Actinobacteria	Actinobacteria	Bifidobacteriales	Bifidobacteriaceae
5	Anaerostipes	100	5.30649	5.41069	3.45887	3.61013	Firmicutes	Clostridia	Clostridiales	Lachnospiraceae
6	Agathobacter	100	4.97555	3.14401	4.94779	4.79404	Firmicutes	Clostridia	Clostridiales	Lachnospiraceae
7	Prevotella 9	50.9091	3.8643	8.55054	0.0179979	2.26328	Bacteroidetes	Bacteroidia	Bacteroidales	Prevotellaceae
8	Roseburia	98.1818	3.53943	1.9941	3.24816	1.83104	Firmicutes	Clostridia	Clostridiales	Lachnospiraceae
9	Subdoligranulum	100	3.05542	2.44339	2.13232	2.21112	Firmicutes	Clostridia	Clostridiales	Ruminococcaceae
10	Coprococcus 2	83.6364	2.82543	2.33919	2.90911	2.66787	Firmicutes	Clostridia	Clostridiales	Lachnospiraceae
11	Fusicatenibacter	98.1818	2.66569	1.83413	2.53286	1.75332	Firmicutes	Clostridia	Clostridiales	Lachnospiraceae
12	[Eubacterium] hallii group	98.1818	2.60093	0.882818	2.54692	0.588829	Firmicutes	Clostridia	Clostridiales	Lachnospiraceae
13	Christensenellaceae R-7 group	94.5455	2.15584	2.39432	1.32073	1.40793	Firmicutes	Clostridia	Clostridiales	Christensenellaceae
14	Dorea	98.1818	1.97159	1.27181	1.57422	1.52395	Firmicutes	Clostridia	Clostridiales	Lachnospiraceae
15	Alistipes	100	1.50574	1.08962	0.991904	1.41321	Bacteroidetes	Bacteroidia	Bacteroidales	Rikenellaceae
16	Holdemanella	58.1818	1.4798	1.85813	0.530027	2.77547	Firmicutes	Erysipelotrichia	Erysipelotrichales	Erysipelotrichaceae
17	[Ruminococcus] torques group	98.1818	1.4164	1.31665	0.941499	0.327409	Firmicutes	Clostridia	Clostridiales	Lachnospiraceae
18	Ruminococcus 2	78.1818	1.39999	1.44757	1.14634	0.799461	Firmicutes	Clostridia	Clostridiales	Ruminococcaceae
19	Ruminococcaceae UCG-002	96.3636	1.28287	0.814202	1.01115	1.108	Firmicutes	Clostridia	Clostridiales	Ruminococcaceae
20	Lachnospiraceae NK4A136 group	100	1.27891	1.37815	0.971255	0.641442	Firmicutes	Clostridia	Clostridiales	Lachnospiraceae
21	Catenibacterium	34.5455	1.26635	3.07679	0.0052786	0.0168951	Firmicutes	Erysipelotrichia	Erysipelotrichales	Erysipelotrichaceae
22	[Eubacterium] coprostanoligenes group	98.1818	1.146	0.532659	1.16544	0.826861	Firmicutes	Clostridia	Clostridiales	Ruminococcaceae
23	Romboutsia	90.9091	1.11809	0.932453	0.684769	1.45023	Firmicutes	Clostridia	Clostridiales	Peptostreptococcaceae
24	Ruminococcus 1	96.3636	1.00859	0.512783	1.04691	0.681338	Firmicutes	Clostridia	Clostridiales	Ruminococcaceae
25	Erysipelotrichaceae UCG-003	96.3636	0.958158	0.798684	0.662506	1.12597	Firmicutes	Erysipelotrichia	Erysipelotrichales	Erysipelotrichaceae
26	Ruminococcaceae UCG-014	94.5455	0.91816	0.869689	0.591979	0.946393	Firmicutes	Clostridia	Clostridiales	Ruminococcaceae
27	Dialister	81.8182	0.873448	0.77228	0.765299	0.957092	Firmicutes	Negativicutes	Selenomonadales	Veillonellaceae
28	Lachnospiraceae ND3007 group	96.3636	0.840997	0.571124	0.77418	0.648832	Firmicutes	Clostridia	Clostridiales	Lachnospiraceae
29	Ruminococcaceae NK4A214 group	96.3636	0.759678	0.773029	0.395603	1.12914	Firmicutes	Clostridia	Clostridiales	Ruminococcaceae
30	Clostridium sensu stricto 1	80	0.756942	1.07967	0.331869	0.789655	Firmicutes	Clostridia	Clostridiales	Clostridiaceae 1
31	Lachnospira	98.1818	0.68349	0.442686	0.548267	0.635066	Firmicutes	Clostridia	Clostridiales	Lachnospiraceae
32	Ruminococcaceae UCG-005	92.7273	0.672118	0.666994	0.406284	0.486554	Firmicutes	Clostridia	Clostridiales	Ruminococcaceae
33	Collinsella	89.0909	0.628875	0.670044	0.536998	0.585434	Actinobacteria	Coriobacteriia	Coriobacteriales	Coriobacteriaceae
34	Terrisporobacter	49.0909	0.613301	1.19038	0.0516395	0.421566	Firmicutes	Clostridia	Clostridiales	Peptostreptococcaceae
35	Streptococcus	87.2727	0.602805	0.519663	0.538459	0.840533	Firmicutes	Bacilli	Lactobacillales	Streptococcaceae
36	Megamonas	14.5455	0.595761	1.55363	0	0	Firmicutes	Negativicutes	Selenomonadales	Veillonellaceae
37	Parabacteroides	98.1818	0.57681	0.429028	0.447977	0.659922	Bacteroidetes	Bacteroidia	Bacteroidales	Tannerellaceae
38	[Ruminococcus] gauvreauii group	90.9091	0.571202	0.702154	0.349083	0.205977	Firmicutes	Clostridia	Clostridiales	Lachnospiraceae
39	[Eubacterium] ruminantium group	43.6364	0.531371	1.10816	0.0510123	0.453139	Firmicutes	Clostridia	Clostridiales	Lachnospiraceae
40	Intestinibacter	38.1818	0.51252	1.18518	0.0282936	0.619333	Firmicutes	Clostridia	Clostridiales	Peptostreptococcaceae
41	[Eubacterium] xylanophilum group	85.4545	0.505777	0.4812	0.404269	0.572091	Firmicutes	Clostridia	Clostridiales	Lachnospiraceae
42	CAG-56	76.3636	0.499984	0.457432	0.377882	0.674221	Firmicutes	Clostridia	Clostridiales	Lachnospiraceae
43	Coprococcus 3	98.1818	0.433625	0.424434	0.312722	0.189567	Firmicutes	Clostridia	Clostridiales	Lachnospiraceae
44	Coprococcus 1	96.3636	0.421902	0.2573	0.337748	0.297135	Firmicutes	Clostridia	Clostridiales	Lachnospiraceae
45	[Eubacterium] eligens group	72.7273	0.410504	0.781682	0.168294	0.380714	Firmicutes	Clostridia	Clostridiales	Lachnospiraceae
46	Ruminiclostridium 5	89.0909	0.360654	0.334532	0.24117	0.399884	Firmicutes	Clostridia	Clostridiales	Ruminococcaceae
47	[Eubacterium] ventriosum group	90.9091	0.349491	0.244941	0.328844	0.396994	Firmicutes	Clostridia	Clostridiales	Lachnospiraceae
48	Lachnospiraceae UCG-001	83.6364	0.347983	0.384723	0.209176	0.285332	Firmicutes	Clostridia	Clostridiales	Lachnospiraceae
49	Lachnospiraceae FCS020 group	94.5455	0.318743	0.177905	0.287385	0.173496	Firmicutes	Clostridia	Clostridiales	Lachnospiraceae
50	Akkermansia	76.3636	0.304916	0.514921	0.0685852	0.24336	Verrucomicrobia	Verrucomicrobiae	Verrucomicrobiales	Akkermansiaceae
51	Barnesiella	90.9091	0.304753	0.263793	0.2302	0.368286	Bacteroidetes	Bacteroidia	Bacteroidales	Barnesiellaceae
